# Supplementary material for: Adipocyte-derived lactate is a signalling metabolite that potentiates adipose macrophage inflammation via targeting PHD2
Source: Nat Commun. 2022 Sep 5;13:5208. doi: 10.1038/s41467-022-32871-3 (PMC9445001; doi:10.1038/s41467-022-32871-3)
Supplement: Supplementary file 3 — Source Data [file 41467_2022_32871_MOESM3_ESM.xlsx]

## Sheet: Fig.1b
	STC				HFD
eWAT	0.976877	1.4063	0.887655	0.892	1.96063	1.92814	2.53386	1.72135
scWAT	1.03988	1.09762	0.8625	0.9017	1.18702	1.71617	1.21445	1.09037
muscle	1.13333	1.02276	0.843903	1.0001	1.05529	1.20325	0.973984	0.803252
liver	1.08102	0.85792	1.06106	0.991	0.847038	1.24788	0.863362	0.823458

## Sheet: Fig. 1c
STC	HFD
11.4455	12.2928
10.0334	14.8347
10.3158	19.636
7.20907	12.5752
	10.5982

## Sheet: Fig.1e
STC			HFD
0.996621	1.33775	0.86563	2.41149	2.64214	2.74138

## Sheet: Fig.1f
STC	HFD
0.879352	2.71341
1.67651	2.01152
0.966797	1.64044
0.477345	2.34868

## Sheet: Fig.1g
	STC					HFD
Adipocyte	0.699007	1.47656	2.25528	1.39	0.668198	5.39042	9.09185	9.37382	10.2961	12.0582
SVF	0.426718	0.324022	0.579587	0.507994	0.18201	2.88025	3.12232	4.10673	1.31694	1.7418

## Sheet: Fig. 1h
STC			HFD
WT	AKO	MKO	WT	AKO	MKO
0.976877	0.833178	1.21	1.92824	1.85282	1.71883
1.4063	0.913003	1.12125	1.96063	1.07104	2.06889
0.887655	0.560101	0.89002	1.92814	1.23842	2.65445
0.729169	0.7251	0.93211	2.53386	1.34816	2.10356
	0.61118	0.85092	1.72135	2.08636	2.09392
			2.37749	2.03267
			2.91987	1.08237
			2.313

## Sheet: Fig.2a
	AKO HFD												WT HFD												AKO STC												WT STC
0	23.3	25.9	24.6	23.8	22.5		28	27.8	30.8	27.3			22.2	24.2	23.4	25	23.1	22.6	22.7	29.9	28.1	27.3	28.1	29.7	25.3	25.2	26.3	24.7	24.7								23.4	22.6	23	22	23.6	23.2
2	25.9	31.5	30.6	26.2	27.3		30.1	33.3	32	35.1			26.2	26.5	28.5	28.8	27	26.6	26.9	31.3	30.6	31.3	35.8	32.9	27.5	27.3	28.4	25.6	26.2								25.1	24.6	26.2	23.8	25.7	25.2
4	27.2	35.8	32.5	27.9	28.3		31.2	36.3	32.1	38			27.6	29.9	30.8	31.6	30.9	29	30.1	31.9	31.6	33.2	38.2	36	28	29.2	29.4	26.7	26.9								24.7	25.6	27.5	24.3	25.8	25.2
6	28.1	37.7	35.1	29.7	30.1		33	39.6	33.3	41.7			29.5	32.2	34.3	35.7	34.2	30.7	32.6	32.8	34.8	36.3	39.6	38	29.3	29.6	30.1	28.2	27.3								24.2	26.6	28.1	24.7	25.7	25.8
8	30.8	44.6	39.7	31.6	34.2		34.89	42.29	34.06	44.18			30	34.2	35.3	39.8	38.3	34.8	37.4	33.99	35.32	36.79	43.32	41.6	30.5	30.6	31.3	28.9	28.1								25.4	27.4	28.9	26.1	26.9	27.2
10	31.6	50.5	45.1	33.5	34.1		38.97	45.52	36.89	48.5			31.6	37	37.2	43	39	36.2	38	36.72	36.45	40.9	47.61	47	30.4	31	30.9	29.2	28.5								25.3	27.9	29.1	25.6	26.2	26.8
12	34.5	53.21	49.2	35.56	36.84		45.2	47.95	42.04	53.23			34.7	42.01	41.32	45.66	42.39	38.97	41.23	41.06	38.94	42.69	50.12	49.71	31.8	32.1	32	29.8	29.2								25.7	28.4	30.4	25.6	27.2	27.1
14	36.5	56.2	51.8	38.4	40.6		50.8	51.47	45.64	55.88			39.4	43.1	44	52.1	44.8	42.5	43.2	44.32	41.63	45.33	51.63	50.41	31.8	32.3	31.8	29.3	29.3								25.8	28	30.1	25.8	27.3	27.4
16	38.72	57.03	52.17	39.18	41.5		50.13	50.84	43.8	54.18			41.65	46.4	46.05	53.93	46.05	43.76	44.94	44.39	41.27	44.39	50.89	47.96	32.5	31.5	32.7	30.5	29.7								25.9	29	30.7	26.3	27.7	28.2

## Sheet: Fig.2b
	HFD												Lean												Fluid
WT STC	1.84	1.5	1.73	2.58	2.98	3.37							15.45	17.51	18.57	15.23	15.77	15.81							2.28	2.42	2.54	2.51	2.46	2.65
AKO STC	2.06	2.06	1.44	2.65	2.89								19.12	19.79	19.28	17.47	17.12								3.55	3.22	2.89	3.04	2.68
WT HFD	10.37	13.27	13.29	17.22	13.08	12.39	13.93						15.59	15.22	16	17.18	16.43	15.54	14.82						4.84	5.45	5.49	6.88	5.63	5.19	5.45
AKO HFD	7.76	17.02	16.46	9.26	10.76								16.55	20.34	18.15	16.22	16.19								4.09	6.63	6.36	4.53	5.09

## Sheet: Fig.2c
	AKO STC							WT STC										AKO HFD											WT HFD
0	5.9	5.3	4.9	4.6				5.5	4.5	4.3	4.4	4.4	4.4	5.2				6.9	8.7	7.5	6.3	3.6	5.9	6.5	6.8				6.5	7	7.2	7.3	7.1	11	7.4	8.8	7.5	8.3	6.5	8.3
10	13.4	12.1	13.9	9.6				12	10.7	9.8	11.9	10.9	9.8	12				16	19.6	20.1	17.7	9.3	15.5	18.1	18.5				18	14.9	16	15.9	16.1	21.5	20.4	16.3	18.5	20	20.5	20
20	15.3	14.6	12	11.3				12.9	11.3	12.5	14.9	14.9	15.8	12.4				19.7	17.3	22.7	21.2	10	19.3	19	17.4				19.2	20.1	18.8	21.5	16	23.9	21.1	24.6	19.5	21	24.4	20.6
30	12.7	13.8	13.5	11.5				12.4	11.9	11.5	12.5	13.5	15.8	11.3				17.4	17.3	17.8	21.2	10.8	21.1	17.2	19.6				19.5	19.5	17.9	22.9	14.8	24.5	19.5	24.4	21.8	23.6	25.4	20.5
45	12.9	13.2	9.1	7.9				10.7	9.1	10	9.8	11.1	12.1	9.3				14.6	17.9	17.5	19.6	10	19.1	14.7	18.6				17.3	18.5	19.8	21.6	14.7	21.7	18	22.3	18.5	20	22.6	16.7
60	10.5	9.8	7.9	6.7				8.6	8	8.3	7.7	9.7	9.6	8.1				13.2	13.7	14.9	15.4	8.4	16.8	13.7	15				15.6	15.1	13	19.4	15.2	19.4	16.6	21.8	16.3	15.8	18.7	14.3
90	7.5	7.5	6	5.9				6.5	6.3	7.4	6.3	7.8	7.4	6				9.5	10.6	11.5	11.3	7	13.3	9.8	13.8				9.9	11.7	9	16.2	11.3	16.8	12.8	15.3	11.4	11.4	13.3	10.3
120	6.4	6	5.7	5.2				4.9	5.5	5.8	5.3	5.5	5.3	4.9				7.7	9.5	10.2	10.7	6.7	8	8.3	10.3				10	11.9	8.4	13.5	8.5	13.7	11	11.3	10.8	7	8.9	7.9

## Sheet: Fig.2d
	WT												AKO
STC	1054	979.25	1034	1035	1150	1174.5	984.25						1226	1199.5	1032	900	1001	989
HFD	1775.5	1593.25	2145.75	1570.5	2286.75	1888.25	2211.5	1838.25	1849	2091.25			1525.5	1666	1783.75	1825.5	995.5	1854.75	1565.75	1823

[truncated: 80 more sheets: Fig.2e, Fig.2f, Fig.2g, Fig.2h, Fig.2i, Fig.3d, Fig.3e, Fig.3f, Fig.3g, Fig.3h, Fig.3i, Fig.3j, Fig.3k, Fig.3l, Fig.4b, Fig.4c, Fig.4d, Fig. 4e, Fig. 4f, Fig.4g …]
